# Supplementary material for: Exploring a model-based analysis of patient derived xenograft studies in oncology drug development
Source: PeerJ. 2021 Jan 27;9:e10681. doi: 10.7717/peerj.10681 (PMC7847196; doi:10.7717/peerj.10681)
Supplement: Supplemental Information 1 [file peerj-09-10681-s001.zip]

Archive with 42 entries (42 files):
- supplentary_files/knutson_et_al_2016.csv
- supplentary_files/knutson_et_al_analysis.R
- supplentary_files/t_test_lme_14_21_28_v3.R
- supplentary_files/t_test_lme_14_21_28_VOL.R
- supplentary_files/t_test_NPA_14_21_28.R
- supplentary_files/xeno_sim_prop_100T_10A_14D_35cv_v3.R
- supplentary_files/xeno_sim_prop_100T_10A_14D_v3.R
- supplentary_files/xeno_sim_prop_100T_10A_21D_35cv_v3.R
- supplentary_files/xeno_sim_prop_100T_10A_21D_v3.R
- supplentary_files/xeno_sim_prop_100T_10A_28D_35cv_v3.R
- supplentary_files/xeno_sim_prop_100T_10A_28D_v3.R
- supplentary_files/xeno_sim_prop_100T_12A_14D_v3.R
- supplentary_files/xeno_sim_prop_100T_12A_21D_v3.R
- supplentary_files/xeno_sim_prop_100T_12A_28D_v3.R
- supplentary_files/xeno_sim_prop_100T_15A_14D_v3.R
- supplentary_files/xeno_sim_prop_100T_15A_21D_v3.R
- supplentary_files/xeno_sim_prop_100T_15A_28D_v3.R
- supplentary_files/xeno_sim_prop_100T_5A_14D_v3.R
- supplentary_files/xeno_sim_prop_100T_5A_21D_v3.R
- supplentary_files/xeno_sim_prop_100T_5A_28D_v3.R
- supplentary_files/xeno_sim_prop_100T_8A_14D_v3.R
- supplentary_files/xeno_sim_prop_100T_8A_21D_v3.R
- supplentary_files/xeno_sim_prop_100T_8A_28D_v3.R
- supplentary_files/xeno_sim_prop_50T_10A_14D_35cv_v3.R
- supplentary_files/xeno_sim_prop_50T_10A_14D_v3.R
- supplentary_files/xeno_sim_prop_50T_10A_21D_35cv_v3.R
- supplentary_files/xeno_sim_prop_50T_10A_21D_v3.R
- supplentary_files/xeno_sim_prop_50T_10A_28D_35cv_v3.R
- supplentary_files/xeno_sim_prop_50T_10A_28D_v3.R
- supplentary_files/xeno_sim_prop_50T_12A_14D_v3.R
- supplentary_files/xeno_sim_prop_50T_12A_21D_v3.R
- supplentary_files/xeno_sim_prop_50T_12A_28D_v3.R
- supplentary_files/xeno_sim_prop_50T_15A_14D_v3.R
- supplentary_files/xeno_sim_prop_50T_15A_21D_v3.R
- supplentary_files/xeno_sim_prop_50T_15A_28D_v3.R
- supplentary_files/xeno_sim_prop_50T_5A_14D_v3.R
- supplentary_files/xeno_sim_prop_50T_5A_21D_v3.R
- supplentary_files/xeno_sim_prop_50T_5A_28D_v3.R
- supplentary_files/xeno_sim_prop_50T_8A_14D_v3.R
- supplentary_files/xeno_sim_prop_50T_8A_21D_v3.R
- supplentary_files/xeno_sim_prop_50T_8A_28D_v3.R
- supplentary_files/xenograft_residual_error_exploration.R
