# Supplementary material for: Exploring a model-based analysis of patient derived xenograft studies in oncology drug development
Source: PeerJ. 2021 Jan 27;9:e10681. doi: 10.7717/peerj.10681 (PMC7847196; doi:10.7717/peerj.10681)
Supplement: Supplemental Information 1 [file peerj-09-10681-s001.zip › supplentary_files/knutson_et_al_2016.csv]

0	3	6	9	12	15	18	21	24	27	30	33	36	39	42	45
0	215.75	325.47	372.18	712.34	806.55	999.15	1092.19	1172.86	1290.32	1394.25	1956.2	2073.6	2211.84	2483.92	2571.29
239.56	292.06	343.9	413.96	557.53	648.54	797.71	857.11	919.77	981.83	979.93	995.59	1043.37	1156.73	1283.84	1935
171.33	164.09	297.46	436.54	444.77	452.21	518.07	534.22	528.33	553.97	599.96	599.81	695	771.61	988.09	1190.97
303.46	297.98	429.85	662.73	1115.98	1138.64	1334.22	1618.5	1794.16	2668.93	3000.36	3193.36	4048.9	4808.26	5702.96	5163.53
136.05	354.03	848.12	1050.59	1332.08	1611.6	1713.53	1823.78	2007.72	2230.14	2498.74	2509.86	2875.31	2945.15	3460.92	3910.93
430.43	692.83	1269.41	1548.65	1994.95	2145.2	2573.72	3084.8	3332.24	3654.71	4146.63	4915.08	5222	5353.37	5529.94	5830.36
